# Supplementary material for: Reservoir-Style Polymeric Drug Delivery Systems: Empirical and Predictive Models for Implant Design
Source: Pharmaceuticals (Basel). 2022 Oct 3;15(10):1226. doi: 10.3390/ph15101226 (PMC9610229; doi:10.3390/ph15101226)
Supplement: Supplementary file 1 [file pharmaceuticals-15-01226-s001.zip]

Archive with 1 entries (1 files):
- pharmaceuticals-1896337-supplementary.pdf
